# Supplementary material for: Psychophysiological Adaptations to Yoga Practice in Overweight and Obese Individuals: A Topical Review
Source: Diseases. 2022 Nov 17;10(4):107. doi: 10.3390/diseases10040107 (PMC9680480; doi:10.3390/diseases10040107)
Supplement: Supplementary file 1 [file diseases-10-00107-s001.zip]

Archive with 1 entries (1 files):
- diseases-2016251-supplementary.pdf
